# Supplementary material for: Effects of Aging on Motor Unit Properties in Isometric Elbow Flexion
Source: Bioengineering (Basel). 2025 Aug 12;12(8):869. doi: 10.3390/bioengineering12080869 (PMC12383959; doi:10.3390/bioengineering12080869)
Supplement: Supplementary file 1 [file bioengineering-12-00869-s001.zip]

Archive with 1 entries (1 files):
- bioengineering-3758227-supplementary.pdf
